# Supplementary material for: Profiling and initial validation of urinary microRNAs as biomarkers in IgA nephropathy
Source: PeerJ. 2015 Jun 2;3:e990. doi: 10.7717/peerj.990 (PMC4458130; doi:10.7717/peerj.990)
Supplement: Table S2 — IgAN, IgA nephropathy; MN, membranous nephropathy; FC, fold change. [file peerj-03-990-s003.xlsx]

## Sheet: Table S2
Table S2. Differentially expressed miRNAs in IgAN compared against MN.
miRNA	P value	FC		miRNA	P value	FC
hsa-miR-150-5p	0.018	17.68		hsa-miR-6745	<0.001	0.49
hsa-miR-4793-3p	0.016	7.03		hsa-miR-6131	<0.001	0.48
hsa-miR-4440	0.016	6.75		hsa-miR-3126-5p	<0.001	0.46
hsa-miR-297	0.021	6.04		hsa-miR-514a-3p	<0.001	0.44
hsa-miR-25-3p	0.032	5.15		hsa-miR-514a-5p	0.04	0.43
hsa-miR-595	0.018	4.94		hsa-miR-134-5p	0.021	0.42
hsa-miR-3148	0.024	4.57		hsa-miR-432-5p	<0.001	0.4
hsa-miR-17-3p	0.037	4.08		hsa-miR-6876-5p	0.04	0.38
hsa-miR-425-5p	0.027	4.07		hsa-miR-23b-5p	0.043	0.38
hsa-miR-584-5p	0.027	3.87		hsa-miR-6750-5p	0.028	0.35
hsa-miR-572	0.043	3.39		hsa-miR-378b	<0.001	0.35
hsa-miR-6790-5p	0.037	3.38		hsa-miR-30b-3p	0.027	0.34
hsa-miR-6813-5p	0.024	3.28		hsa-miR-374c-5p	<0.001	0.34
hsa-miR-191-3p	<0.001	3.24		hsa-miR-3191-3p	<0.001	0.3
hsa-miR-4701-3p	0.021	3.17		hsa-miR-4776-5p	<0.001	0.28
hsa-miR-4454	0.018	3.06		hsa-miR-23c	0.021	0.27
hsa-miR-130b-3p	0.024	3.06		hsa-miR-510-5p	0.025	0.27
hsa-miR-8063	0.043	3.04		hsa-miR-3605-5p	<0.001	0.27
hsa-miR-3064-5p	0.024	2.75		hsa-miR-513a-5p	0.025	0.26
hsa-miR-5571-5p	0.027	2.75		hsa-miR-508-5p	<0.001	0.25
hsa-miR-1909-3p	0.035	2.75		hsa-miR-362-3p	<0.001	0.23
hsa-miR-6726-5p	0.043	2.71		hsa-miR-374a-5p	<0.001	0.22
hsa-miR-7114-5p	0.032	2.62		hsa-miR-101-3p	<0.001	0.22
hsa-miR-937-5p	0.029	2.5		hsa-miR-124-3p	0.027	0.21
hsa-miR-1972	0.039	2.49		hsa-miR-6877-5p	0.027	0.21
hsa-miR-4734	0.043	2.44		hsa-miR-658	<0.001	0.19
hsa-miR-6508-5p	0.018	2.39		hsa-miR-139-5p	0.025	0.18
hsa-miR-4507	0.029	2.39		hsa-miR-29b-3p	0.035	0.17
hsa-miR-4310	0.018	2.32		hsa-miR-3065-3p	0.025	0.15
hsa-miR-1306-3p	0.039	2.32		hsa-miR-424-5p	<0.001	0.15
hsa-miR-4505	0.027	2.31		hsa-miR-374b-5p	<0.001	0.14
hsa-miR-6132	0.024	2.24		hsa-miR-509-3-5p	0.021	0.13
hsa-miR-4717-3p	0.037	2.2		hsa-miR-214-3p	0.021	0.11
hsa-miR-4750-5p	0.039	2.19		hsa-miR-429	0.021	0.11
hsa-miR-6799-5p	0.04	2.16		hsa-miR-3613-3p	0.025	0.11
hsa-miR-6069	0.016	2.09		hsa-miR-98-5p	<0.001	0.11
hsa-miR-23a-5p	0.039	2.05		hsa-miR-335-5p	<0.001	0.11
hsa-miR-4470	0.025	0.49		hsa-miR-215-5p	<0.001	0.09
hsa-miR-3173-3p	0.025	0.49		hsa-miR-26b-5p	0.025	0.08
IgAN, IgA nephropathy; MN, membranous nephropathy; FC, fold change.
