# Supplementary material for: Profiling and initial validation of urinary microRNAs as biomarkers in IgA nephropathy
Source: PeerJ. 2015 Jun 2;3:e990. doi: 10.7717/peerj.990 (PMC4458130; doi:10.7717/peerj.990)
Supplement: Table S5 — GO, Gene Ontology; BP, biology process. [file peerj-03-990-s006.xlsx]

## Sheet: Table S5
Table S5. The significant GO Biological Processes for miR-4668-5p.
Term	P Value
GO:0006350~transcription	<0.001
GO:0045449~regulation of transcription	<0.001
GO:0006607~NLS-bearing substrate import into nucleus	<0.001
GO:0006605~protein targeting	0.002
GO:0018105~peptidyl-serine phosphorylation	0.003
GO:0006913~nucleocytoplasmic transport	0.005
GO:0051169~nuclear transport	0.006
GO:0006355~regulation of transcription, DNA-dependent	0.006
GO:0018209~peptidyl-serine modification	0.007
GO:0051252~regulation of RNA metabolic process	0.009
GO:0006796~phosphate metabolic process	0.01
GO:0006793~phosphorus metabolic process	0.01
GO:0010558~negative regulation of macromolecule biosynthetic process	0.01
GO:0017038~protein import	0.011
GO:0006606~protein import into nucleus	0.012
GO:0031327~negative regulation of cellular biosynthetic process	0.012
GO:0051170~nuclear import	0.012
GO:0000059~protein import into nucleus, docking	0.013
GO:0060070~Wnt receptor signaling pathway through beta-catenin	0.013
GO:0010629~negative regulation of gene expression	0.014
GO:0009890~negative regulation of biosynthetic process	0.014
GO:0006886~intracellular protein transport	0.014
GO:0034504~protein localization in nucleus	0.016
GO:0010628~positive regulation of gene expression	0.016
GO:0046907~intracellular transport	0.017
GO:0033365~protein localization in organelle	0.017
GO:0016481~negative regulation of transcription	0.019
GO:0042325~regulation of phosphorylation	0.021
GO:0006306~DNA methylation	0.025
GO:0006305~DNA alkylation	0.025
GO:0034613~cellular protein localization	0.025
GO:0070727~cellular macromolecule localization	0.026
GO:0051174~regulation of phosphorus metabolic process	0.027
GO:0019220~regulation of phosphate metabolic process	0.027
GO:0010604~positive regulation of macromolecule metabolic process	0.028
GO:0045892~negative regulation of transcription, DNA-dependent	0.029
GO:0007242~intracellular signaling cascade	0.03
GO:0051253~negative regulation of RNA metabolic process	0.032
GO:0043414~biopolymer methylation	0.033
GO:0045944~positive regulation of transcription from RNA polymerase II promoter	0.036
GO:0045934~negative regulation of nucleobase, nucleoside, nucleotide and nucleic acid metabolic process	0.037
GO:0010605~negative regulation of macromolecule metabolic process	0.037
GO:0033044~regulation of chromosome organization	0.037
GO:0051130~positive regulation of cellular component organization	0.038
GO:0051172~negative regulation of nitrogen compound metabolic process	0.04
GO:0045601~regulation of endothelial cell differentiation	0.04
GO:0032259~methylation	0.043
GO:0006304~DNA modification	0.044
GO:0006470~protein amino acid dephosphorylation	0.047
GO, Gene Ontology; BP, biology process
